# Supplementary material for: Plasmonic Nanowires for Wide Wavelength Range Molecular Sensing
Source: Materials (Basel). 2018 May 17;11(5):827. doi: 10.3390/ma11050827 (PMC5978204; doi:10.3390/ma11050827)
Supplement: Supplementary file 1 [file materials-11-00827-s001.zip]

Archive with 6 entries (6 files):
- materials-291852 SI-rev2.pdf
- BZT_Au-Molecule@998cm-1.mov
- BZT_Au-Molecule@1022cm-1.mov
- BZT_Au-Molecule@1073cm-1.mov
- BZT_Au-Molecule@1110cm-1.mov
- BZT_Au-Molecule@1572cm-1.mov
